# Supplementary material for: Autonomic Dysfunction during Acute SARS-CoV-2 Infection: A Systematic Review
Source: J Clin Med. 2022 Jul 4;11(13):3883. doi: 10.3390/jcm11133883 (PMC9267913; doi:10.3390/jcm11133883)
Supplement: Supplementary file 1 [file jcm-11-03883-s001.zip]

Archive with 1 entries (1 files):
- jcm-1786084-supplementary.pdf
